# Supplementary material for: Activation of Alternative Bilirubin Clearance Pathways Partially Reduces Hyperbilirubinemia in a Mouse Model Lacking Functional Ugt1a1 Activity
Source: Int J Mol Sci. 2022 Sep 14;23(18):10703. doi: 10.3390/ijms231810703 (PMC9505366; doi:10.3390/ijms231810703)
Supplement: Supplementary file 1 [file ijms-23-10703-s001.zip]

Archive with 1 entries (1 files):
- ijms-1841342-supplementary.pdf
